# Supplementary material for: Monocyte/Macrophage-Specific Loss of ARNTL Suppresses Chronic Kidney Disease-Associated Cardiac Impairment
Source: Int J Mol Sci. 2024 Dec 3;25(23):13009. doi: 10.3390/ijms252313009 (PMC11641442; doi:10.3390/ijms252313009)
Supplement: Supplementary file 1 [file ijms-25-13009-s001.zip]

Archive with 1 entries (1 files):
- ijms-3325799-supplementary.pdf
